# Supplementary material for: Engineering a Pseudo-26-kDa Schistosoma Glutathione Transferase from bovis/haematobium for Structure, Kinetics, and Ligandin Studies
Source: Biomolecules. 2021 Dec 7;11(12):1844. doi: 10.3390/biom11121844 (PMC8699318; doi:10.3390/biom11121844)
Supplement: Supplementary file 1 [file biomolecules-11-01844-s001.zip]

Archive with 1 entries (1 files):
- biomolecules-1428722-supplementary.pdf
